# Supplementary material for: Identification and characterization of microRNAs in Humulus lupulus using high-throughput sequencing and their response to Citrus bark cracking viroid (CBCVd) infection
Source: BMC Genomics. 2016 Nov 15;17:919. doi: 10.1186/s12864-016-3271-4 (PMC5109749; doi:10.1186/s12864-016-3271-4)
Supplement: Additional file 3: Table S3. — Information of predicted precursor sequences and characteristics of novel and conserved miRNAs in hop. (XLS 75 kb) [file 12864_2016_3271_MOESM3_ESM.xls]

## Sheet: Conserved miRNAs
miRNA	Conservation	Scaffold ID	precursor sequence	G	U	A	C	Lt	A+U%	G+C%	MFE (-kcal/mol)	AFME (-kcal/mol)	MFEI
hop-miR156	Highly	GI735969630_LD158560_SW_scaffold26312	ACUGACAGAAGAGAGUGAGCACAUACUGGCAUAUGUAUGAAUGCAUACCUUGUUGAUGGUGCGUGCUCACUUCUCUUUCUGUCAGC	21	26	21	18	86	54.6512	45.3488	42.4	49.3023	1.08718
hop-miR159a	Highly	GI735939890_LD187988_SW_scaffold55747	GGAGUGGAGCUCCUUGAAGUCCAAAAGAGGUUCUUUCCGGGUGGAUUGUGCUGCUGAGUUAUGGAUCCCACAGUUCUAUAUAUCUUCUCUUCAAUAGAAACACAAAAAAAAACUAAGUUAAAAAGAUGAUAGACUUGUGGCUUGCAUACCUCAGGAGCUCCAUUACUCCUUCGGUUAGAUCUUUCUUUGGAUUGAAGGGAGCUCUACCCU	46	64	58	42	210	58.0952	41.9048	82.1	39.0952	0.932955
hop-miR159c	Highly	GI735995140_LD133983_SW_scaffold1689	GGAGCUCCUUUCGGUUCAAACUAAGGGAAGGAGUGAAAGGUACUGACACGGCUGCUGGUUCAUGGAUUCCUCUGAGCUGCGCAGGAUAAGUCACGCUGGUGCGCAGCUUAAGGGUUUGCAUGACUCAGGAGACGUGUUUGCCUUCUCCAUUAAACCUUACUUGGAUUGAAGGGAGCUCCU	53	48	40	39	180	48.8889	51.1111	91.7	50.9444	0.996739
hop-miR319a	Highly	GI735996616_LD132507_SW_scaffold81	AGGAGCUUCCUUCAGUCCAGUCCGAGGCACUUUAGAAGCUGACACUUAGCUGCUGACUCGUUGAUUCAAGAGCUCACCAACCAAAUUGAGAGCAAUUGGUGUGUUUUUGAUCCAACGAUGCGGGAGCUGAGUUCAGUUAACUUGUCACGUCUUGGACUGAAGGGAGCUCCC	44	46	41	40	171	50.8772	49.1228	91.9	53.7427	1.09405
hop-miR160a-5p	Highly	GI735991128_LD137229_SW_scaffold4981	UAUGUGCCUGGCUCCCUGUAUGCCAUUUGCAGAGUCCACCGGAACAUCGAUGGCUUCCGUGGAUGGCGUAUGAGGAGCCAUGCAUAUU	25	24	17	22	88	46.5909	53.4091	48.5	55.1136	1.03191
hop-miR160f-5p	Highly	GI735934184_LD193694_SW_scaffold61380	UAGACGUUCUUGCCUGGCUCCCUGAAUGCCAUAUAGGAAGUUUGUCAAAAUGUAUUGGCGAAUUCCCUACUUGGCAUUAAGGGAGUCAUGCAGGUGAUCUCUC	25	32	24	22	103	54.3689	45.6311	52.3	50.7767	1.11277
hop-miR162a-5p	Moderate	GI735991794_LD136563_SW_scaffold4234	UUGGGUGAAGUCACUGGAGGCAGCGGUUCAUCGAUCCCUUCCUGAAUUCUUUUUGUGAACAAGAAAACACAAAACAUGAAUCGAUCGAUAAACCUCUGCAUCCAGCGUUCACUCAU	23	31	34	28	116	56.0345	43.9655	44	37.931	0.862745
hop-miR164a	Moderate	GI735958983_LD169204_SW_scaffold36858	GGGGAGUGGCUCUUGCUGGAGAAGCAGGGCACGUGCAACCGAGCAAUCUACAUAAGCUCAACUACAUUGCAAGUAGUAGUGUUUGCACGUGCUCCCCUUCUCCAACAUGAGUUUCUCACCCU	30	30	29	33	122	48.3607	51.6393	62.9	51.5574	0.998413
hop-miR164g-3p	Moderate	GI735948739_LD179142_SW_scaffold45620	GGUGAGUUGCUCCUUGUUGGAGAAGCAGGGCACGUGCAAUACACCCGCCCCCCCCAGUAGUAAUUUAGUUAGAAUAUGUUUCUAAUUCAAACAAUGCCACUGAAUUGAUUGUCUUGCACGCGCUCCCCUUCUCCACCAUGGGUCUCUCACCU	31	43	34	44	152	50.6579	49.3421	58.9	38.75	0.785333
hop-miR166a	Highly	GI735973411_LD154945_SW_scaffold22582	GUGGAGCUUUUGUUUUUGCGGGGAACGUUGUCUGGCUCGAGGAUACACUUUUGAUUAUUUGAUCUGUAUUUUUGCAGUCGAUUUGAGUAGUGGGUCGUCGGACCAGGCUUCAUUCCCCCCAAUUAAAAGCUUCCAA	35	49	26	26	136	55.1471	44.8529	56.2	41.3235	0.921311
hop-miR166e-5p	Highly	GI735989001_LD139355_SW_scaffold7061	GAAGCUUCUUUUGAGGUGAAUGUUGUCUGGCACGAGGUCACCAAUUUCAACUUUAUAAUUUAUUAAUUUUUGGCUGGUUAAUUAUUUACCGAUCAACCAUAUCAAAACUAUAUAUGAUUUUAUAUAUAUAUUUAUAGAUGUGUUUAUAUGGUUAAUAUUAGUGUCUUCGGACCAGGCUUCAUUCCCCUCAACUACUGCUUC	31	82	55	33	201	68.1592	31.8408	61.8	30.7463	0.965625
hop-miR166m-5p	Highly	GI735945476_LD182405_SW_scaffold50049	GUUGAGGGGAAUGUUGGCUGGCUCGAGGCUUUUUACACAGGCAACAAGUUUUCUAAUAUCCAAAGAAAACAACUGUGUGUAAGGCUUCGGACCAGGCUUCAUUCCCCUCAAA	27	30	31	24	112	54.4643	45.5357	57.3	51.1607	1.12353
hop-miR167-3p	Moderate	GI735984011_LD144345_SW_scaffold12057	CCAACAGUUGAAGCUGCCAGCAUGAUCUACACUCUGCUAUAUAUAAAACUAAGAAGAGAGUAGAUCAUGUGGCAGUUUCAUCUGUUGA	18	24	29	17	88	60.2273	39.7727	47.4	53.8636	1.35429
hop-miR167a-5p	Moderate	GI735977296_LD151060_SW_scaffold18793	AGGGAAAAAGUGAAGCUGCCAGCAUGAUCUAGCUUCGUUUAGUAGAAAAGAAUAAGUAUAUGAAUACUAAUCUUAGCUAGGUCAUGCUGUGACAGCCUCACUCCUUCCUG	24	30	35	21	110	59.0909	40.9091	48.2	43.8182	1.07111
hop-miR167c-5p	Moderate	GI735995457_LD133666_SW_scaffold989	CCAACAGUUGAAGCUGCCAGCAUGAUCUGCACUUUGCUAUAUAUAAAACUAAGAAGAGAGUAGAUCAUGUGGCAGUUUCAUCUGUUGA	19	25	28	16	88	60.2273	39.7727	44.8	50.9091	1.28
hop-miR168a-5p	Highly	GI735971637_LD156612_SW_scaffold24233	GUUACCAGCGGUGUCUAAUUCGCUUGGUGCAGGUCGGGAACCGGUUCGCAAUGGGAUUGGAUUUUGGAGCGAAAUGGCUCCCGCCUUGCAUCAACUGAAUCGGAGACCGCGGUGAG	39	28	23	26	116	43.9655	56.0345	61.8	53.2759	0.950769
hop-miR169b-5p	Moderate	GI735990416_LD137941_SW_scaffold5664	AGGAGAGAGAGAAUGCAGCCAAGGAUGACUUGCCGGCCGGCAUAUAUAGUUGAUAAAGUGAUUUAUACAUAAAUAAAAAUAAUAAUAAUUAUGACAAGUAGGGUAACGUUGCUGGUGAGUUGUCCUUGGCUACAUUUCGCUCUUCA	35	41	49	21	146	61.6438	38.3562	55.7	38.1507	0.994643
hop-miR169c	Moderate	GI735982173_LD146183_SW_scaffold13380	GCAGCCAAGGAUGACUUGCCGGCGACAUUACCCAUUUGUGAUGGCGUUGGGAGUCGGCGCUGGCAAGUUGUCUUUGGCUACG	28	21	14	19	82	42.6829	57.3171	46.5	56.7073	0.989362
hop-miR169h	Moderate	GI735918380_LD209498_SW_scaffold77253	GAGGAUUAAGAGCCUUUGUUUUGUAGCCAAGGAUGACUUGCCUGCAGCCUCUUCAAGUAGUCUUAGACCCUCAUUAACCGAGCAGUUUUUUCUGUAAAUAAAAUCAUUAUUGCAUCAUGAUUGAUUACCAGUAUAUAUGUAUAUAUAUUAUUUAUAUUAAUCGAGAAGGAAUCCUUGUGUGGUAUUCGGGCAGUCUCCUUGGCUAUCAAGACAGGCUCUUAUCUCUCA	43	81	62	42	228	62.7193	37.2807	78.3	34.3421	0.921176
hop-miR1691-3p	Lowly	GI735957847_LD170340_SW_scaffold37926	GCAGCCAAGGAUGACUUGCCGGCGACAUUACCCAUUUGUGAUGGCGUUGGGAGUCGGCGCUGGCAAGUUGUCUUUGGCUACG	28	21	14	19	82	42.6829	57.3171	46.5	56.7073	0.989362
hop-miR171	Highly	GI735986626_LD141730_SW_scaffold9398	AAAAAAAGGUAUUGGCGCGUCUCAAUCUAAAUACACGGCUAAGAGAGCAAUAUAUAUAAAAUUAGCCAAGUAAUUUGAUUGAGCCGCGUCAAUAUCUCCUUUA	18	28	39	18	103	65.0485	34.9515	38.2	37.0874	1.06111
hop-miR171b	Highly	GI735983699_LD144657_SW_scaffold12391	UUGAAAGAGUUACCGUGAUGUUGGCUCUGUUCACUCAGAGAGUUAUAUAUAUAUAUAUGUGUGUGUGUGGGUUUUAGGUUAUGCUUUCUGAUUGAGCCGUGCCAAUAUCUCGGUUGUCUUUCAU	31	51	25	17	124	61.2903	38.7097	52.7	42.5	1.09792
hop-miR171f	Highly	GI735995371_LD133752_SW_scaffold1210	GAAGCAUGCAAAUCGAAGAAAGCGAUGUUGGUGAGGUUCAAUCCGAAGACGGAUUUACACGCAUCCCUAAUCUCGUAAAAUACGAUCUCAGAUUGAGCCGCGCCAAUAUCACUUUCGUUUUCAUUGAGUUUCA	28	36	40	29	133	57.1429	42.8571	46.3	34.812	0.812281
hop-miR171f-5p	Highly	GI735991498_LD136859_SW_scaffold4429	AGAGAGCGAUGUUGGCAAGGUUCAAUCUGAGCAUGGAUUUAUGCAAAUACAGGGCAUAGGUAUCCAUAUCAGAUUGAGCCGUGCCAAUAUCACUUUCCAAAAAUC	24	27	34	20	105	58.0952	41.9048	53.9	51.3333	1.225
hop-miR172c	Highly	GI735931836_LD196042_SW_scaffold63744	GGGUCACUGUUUGCCACUGGAGCAUCAUCAAGAUUCACACACAAUCGCUCUUUUUUUGGGGGAGAGUGCUCUUUUGUGGGGCUAAUCUGCUUAUAUUGCUAGCUCCACCUGCCCCUUUAUUUUCAUAUCGUCAUGUGAGAAUCUUGAUGAUGCUGCAGUGGUAAUCGAUGGCUA	41	60	35	38	174	54.5977	45.4023	77.5	44.5402	0.981013
hop-miR172e-5p	Highly	GI735964067_LD164122_SW_scaffold31124	AAGUCAUUGCUUGCAGGUGCAUCAUCAUCAAGAUUCACAAAGUGACAAUUAAUGCGUUUUUCAUAUAUAUAUAUAUAUAUAUAUAUAUAUACAUAUGUUUACACUUUUUGAAGACGGUAUAUAUAUUAUGAUCCCUUGAGAAUCUUGAUGAUGCUGCAUCAGCAAGCAUAUGACUA	26	64	60	26	176	70.4545	29.5455	64.4	36.5909	1.23846
hop-miR390a-3p	Highly	GI735926327_LD201551_SW_scaffold69307	AAAGGAGAAUCUGUAAAGCUCAGGAGGGAUAGCGCCGUGAGUAUGUAACUUAUCUUUUUUACAAUGAAAAAAGGGGUUUCAGAAAAGCUUGUACUGGCGCUAUCUAUCCUGAGUUUCAUGGCUUCUUCUUA	31	41	38	21	131	60.3053	39.6947	54	41.2214	1.03846
hop-miR390a-5p	Highly	GI735990234_LD138123_SW_scaffold5635	AAAGGAGAAUCUGUAAAGCUCAGGAGGGAUAGCGCCGUGAGUACGUAACUUAUCUUUUUUACAAUGAAAGAAGGGGUUUCAGAAAAGCUUGUACUGGCGCUAUCUAUCCUGAGUUUCAUGGCUUCUUCUUA	32	40	37	22	131	58.7786	41.2214	55.7	42.5191	1.03148
hop-miR395a	Lowly	GI735986199_LD142157_SW_scaffold9275	UCCUGGAGCUCCUCUGAAGACUUCAGUUGAGGCUCUUUAGUAAAUUGCCUUAUUGAAGUGUUUGGGGGAGCUCCCGGU	22	26	14	16	78	51.2821	48.7179	45.2	57.9487	1.18947
hop-miR395d	Lowly	GI735971495_LD156695_SW_scaffold24316	CCUAGAGUUUCCUCGAACACUUCACUGGGAACUUUUAUCAAACCAUAGAUUGUGAAGGGUGCAAUGAUGAUAAGCCCACUGAAGUGUUUGGGGGAACUCUGGU	26	29	28	20	103	55.3398	44.6602	49.5	48.0583	1.07609
hop-miR395e-5p	Lowly	GI735991051_LD137306_SW_scaffold5036	UCCUGGAGCUCCUCUGAAGACUUCAGUUGAGGCUCUUUAGUAAAUUGCCCUAUUGAAGUGUUUGGGGGAGCUCCCGGU	22	25	14	17	78	50	50	42.3	54.2308	1.08462
hop-miR395g-5p	Lowly	GI735962151_LD166038_SW_scaffold33778	AUAGUUGAGUGUCUCCUGGAAUUCCUCUGAAGACUUCACUUGGGUUCUUCUAUACUUUAUUAAAACCCUAUUGAAGUGUUUGGGGGAACUCCCGGUGCCACUUGACUAG	24	38	24	23	109	56.8807	43.1193	46.6	42.7523	0.991489
hop-miR396b-5p	Highly	GI735912906_LD214972_SW_scaffold82060	UAGUCUUGGUCAUGCUUUUCCACAGCUUUCUUGAACUUAUUAUUUUCUUCUGAUAUAUAAUUAAUUAAUUACAAUUUUUCUUUCUUUCUUUUUUUUNUCUUAUUAUUAUCAUUAUAAUUAUUAUAAGCUCAAGAAAGCUGUGGGAGAACAUGGUGAUGUCAAGACUU	20	79	44	23	166	74.0964	25.9036	48.49	29.2108	1.12767
hop-miR398b-5p	Moderate	GI735974801_LD153555_SW_scaffold21059	AGGUAGAGGAGUCUAACAGGGGUUGCCUGAGAACACAUGAAUAUAAUAUAAAUGUAUUAUUUCCAAUGUGAUUCGCUGUUUCAUGUGUUCUCAGGUCGCCCCUGCUGGGCUUCCCUCUACCG	29	38	29	26	122	54.918	45.082	67.9	55.6557	1.23455
hop-miR399b	NA	GI735957773_LD170414_SW_scaffold38129	AUAAGCAAACCAGUUAUAGGGCUUCUCUUUUUUGGCAAGUGUUGGUGAUUUGACCUAUAUAUAUAUAUAUAUAUCAUUAGUGUCAAUAUAAUCCCCAUACUUGCCAAAGGAGAGUUGCCCUAUGACUAAUUUAGCUUAA	23	50	43	23	139	66.9065	33.0935	63.6	45.7554	1.38261
hop-miR399b-5p	NA	GI735977809_LD150547_SW_scaffold18255	AUAGGGCGUCUCUCCCUUGGCACGUAUUAGGUGAUUUCAUCAAGUACUUACUAGUAAUAAUCCCCUUAUAUACUUGCCAAAGGAGAGUUGCCCUAC	18	30	25	23	96	57.2917	42.7083	41.5	43.2292	1.0122
hop-miR399c-3p	NA	GI735947909_LD179972_SW_scaffold47131	CCAGCCAUAGGGCAUCCACUCAUUGGCAAGCAAUAUUUCUGUUCUAAUAUGGGCAGUUUCUAAUAUAUAAUUAAGUGUCAUAUGCCUUGCCAAGAGGAGUUGCCCUGUAGCUGU	24	36	30	24	114	57.8947	42.1053	42.8	37.5439	0.891667
hop-miR399d	NA	GI735938592_LD189286_SW_scaffold57049	AUGAAUUACUGGGUAAGUUCUCCUUUGGCAGGUGGCCAGUUUAUAUUGCCAAGUUUUUAAAUUUUUGGCAAAUGAUUAUGUAGCCCACUGCCAAAGGAGAUUUGCCCCGCAAUUCAA	25	39	31	22	117	59.8291	40.1709	53.7	45.8974	1.14255
hop-miR399e	NA	GI735952137_LD175744_SW_scaffold43222	AUUGUAGGGCGUCUCUCUUUUGGCAGGCAAUUUUAAUGGAAAUUAUAUAUAUAUAUUAAUGUAAUGACCCGCCAAAGGAGAGUUGCCCUCCAAC	19	30	28	17	94	61.7021	38.2979	38.6	41.0638	1.07222
hop-miR399g-5p	NA	GI735975082_LD153274_SW_scaffold20780	CCAGCCAUGGGGCAUCCACUCUUUGGCAAGCAAUAUUUUUUAUUGUAAUAUGGGCAGUUUCCGGCCAAUAUAUUUUUAGUGUCAAUAAACGAUAUCGAUGACUUGCCAAGAGGAGUUGCCCUGUAGCUGU	29	42	33	26	130	57.6923	42.3077	46	35.3846	0.836364
hop-miR403-3p	NA	GI735980034_LD148322_SW_scaffold16052	AGAAGGAGGAGGCAUAUUUCAGGUUUGUGUGUGAAUCUAAAGCAUUCUCAUUCAGGGACCAAUUUGAUUUUGGGGAUUUUGUAUUGGUGUGCGUUAGAUUCACGCACAAACUCGUAAUCUUCCUUUUUCG	32	47	31	20	130	60	40	52.7	40.5385	1.01346
hop-miR408-3p	NA	GI735995796_LD133327_SW_scaffold1066	AGAGGGGGAUGUGAAACAGAACAAGACAGGGAACAGACAGAGCAUGGAUGGAGCUUUCGACAGAAUGUGAAGCCUGUUGUGGCUCUACUCAUGCACUGCCUCUUCCCUGGCUCACCCUGUGCCCUCUUCCCCCUUUU	36	32	32	37	137	46.7153	53.2847	64.1	46.7883	0.878082
hop-miR473a-3p	NA	GI735969600_LD158590_SW_scaffold26343	CUAUGGUAGCCGUCUUAUCACUCUCCCUUAAGGCUUCUAGAUUUUGGUGAAUGGCAAAAGCUGGGAGCCUUAAGGGGAGAGUGGCUAGAUUGGUGCCAUGA	30	29	23	19	101	51.4851	48.5149	56.1	55.5446	1.1449
hop-miR477a	NA	GI735993979_LD134378_SW_scaffold2008	UCAAGGCAUCGGUUGCUGACUCUCCCUCAAGGGCUUCUUAAUUAUGGCUCUAACUUAUAUCUAUACAAAACAAGGCGCAUAUGUGAGAAAUUUGAGAUGAUGAGAUGGUGGCUUAAUUGAGGAGCCUGCGAGGGGAGUACAGUAAGCUUUGCCUUGC	41	45	42	29	157	55.414	44.586	67.5	42.9936	0.964286
hop-miR482a	NA	GI735984600_LD143756_SW_scaffold11400	CAAGGAGAGGAAAGGAUUUUCAGAAGCUUAUAGUGUGGGUGAGUAGGAAAGAUAAGAUUUUUACUCACUUGGUUUGAUCAAACAAAACAAGUGAAAGUGAAAAAAGAGUUGAUCUUUCCUACUCCACCCAUACCAUACGUUUCCGAUUAUUCCUCCCUCUCCUUA	32	48	54	31	165	61.8182	38.1818	75.9	46	1.20476
hop-miR482-3p	NA	GI735984600_LD143756_SW_scaffold11400	UUGGAACAAGAGGAAAAGGGAAUGAGUUUGCUGGAAGUUGUAGGUAUGGGGGGAUUGGGCAAAGCUAUAUCUAUAUAUAUAUAUAUCCAUAUAUAUAUAUAACCAUAUAUGUAUAAUCUAUAUCUAUAUUUAUAUGUAUAAUCUUUAAAUAUAAAUAUGAAAAAAAAAAAAAAUAGGAGCUUUUCCCAACACCUCCCAUACCAUUGAUUUCCAGGCCUUCUUCCCUUUUCCAUUCUCUGUUCCAU	37	84	86	38	245	69.3878	30.6122	92.9	37.9184	1.23867
hop-miR482b-5p	NA	GI735956683_LD171504_SW_scaffold39115	UUGGAACAAGAGGAAAAGGGAAUGAGUUUGCUGGAAGUUGUAGGUAUGGGGGGAUUGGGCAAAGCUAUAUCUAUAUAUAUAUAUAUCCAUAUAUAUAUAUAACCAUAUAUGUAUAAUCUAUAUCUAUAUUUAUAUGUAUAAUCUUUAAAUAUAAAUAUGAAAAAAAAAAAAAAUAGGAGCUUUUCCCAACACCUCCCAUACCAUUGAUUUCCAGGCCUUCUUCCCUUUUCCAUUCUCUGUUCCAU	37	84	86	38	245	69.3878	30.6122	92.9	37.9184	1.23867
hop-miR1448	NA	GI735982288_LD146068_SW_scaffold13801	GGGAGAUGUUGAAUAUCCCCCCUUAUACAUCCAACGUCUCCCACUGGGAGAAGUGCACGUGUCCCACGUCUCCUAGUGGGAGACGUUGGAUGUCCCCCUUUAUACAUCCAACGUCUCCCA	26	30	26	38	120	46.6667	53.3333	70.4	58.6667	1.1
hop-miR529b	NA	GI735970125_LD158065_SW_scaffold25403	AUCAUCAAGACUAAUGGGAGAAGAGAGAGAGUACAGCUUUUUCUAUAACAUAUGCAUCAAGAUCAAGGCCUGAUCGUAUAUAUAUAUAUAUAUAUUCAGUUUCCCUCUUGAUGAGUUUGAUUAAGCUGUACCCUCUCUCUUCUCCUUCUUAUCUUUGAUGAA	26	58	48	30	162	65.4321	34.5679	68.1	42.037	1.21607
hop-miR535a	NA	GI735973945_LD154411_SW_scaffold22110	GGUUGUUAUGACAACGAGAGAGAGCACGCUUGUGUUGAUAUUCAUGAAAAGGAUCAAAACGUGAGUGUACACAUGCGUGCUCUCCCCCGUUGUCAUACAAUCU	25	28	29	21	103	55.3398	44.6602	52.4	50.8738	1.13913
hop-miR827a	NA	GI735926680_LD201198_SW_scaffold68932	AUGUUUGUUGAUGGUCAUGUAACUGAAGGUGAACAACAGCAUCAACACUCAACAUGCACACCUAAUGGUUAGAUGACCAUCAACAAACAC	16	21	33	20	90	60	40	38.1	42.3333	1.05833
hop-miR828-3p	NA	GI735975632_LD152724_SW_scaffold20429	AAUCCUCUUUGUAACUUCUCUUGCUCAAAUGAGUAUUCCAGCUACUGUAGCUAUGUGCUUAUAUAUAUACAUGUGUGUGUAUGAAUUGGCUUCUGCUCUCUGAGAUACUCAUUUGAACAAGAAAUGUUACACAAAAGGGUA	25	51	40	25	141	64.539	35.461	50.5	35.8156	1.01
hop-miR1528	NA	GI735983941_LD144415_SW_scaffold12161	AAAUACGCGAUCGGUCCCUGUAUUUUGUUAAAUGAUAAUUUGGACCCUGUAUUUUACAAAAUAGAUCAAAAUAGUACUCUAUACCUGAUUUUGGUCAAUAUAUUUUCAAAUAUAAUAUAUCCUUAUUAAUUCCUUGACCAUUUUUUCCGCUUCUUUGAACUCAUUGCAUUGUCAACGACCCAAUAAUUGAUUUUAUAAUUAAAAAUAUUUUGACAAAAAUCGAGUUUAAGAUACUAUUUUGAUCCAUUUUGUAA	28	102	84	40	254	73.2283	26.7717	57.9	22.7953	0.851471
hop-miR2673a	NA	GI735993842_LD134515_SW_scaffold2203	CUUCACCGUCAUCAUCAUCCUCCUCUUCGUCUUCAUCUUCGGCGGCUUCUUCGUCUUCCAACGGUAGCGACGGAGGCGAGAGCAGUAGCGCCGCUAGCGGAAGCGCCAGCAGUGACGGAGGUGACGGUGAAGAGGAGAAUGGCGAAGAGGUGGAU	50	32	32	41	155	41.2903	58.7097	73.1	47.1613	0.803297
hop-miR3441-3p.1	NA	GI735972224_LD156132_SW_scaffold23762	UCUUCAAAACUCCAUAUUUAUAGCCAAAAUGAGGUAUUAAAAUAAUCAAUUUAAAUUAAUUAAAUUGAUUAAAUUAAUUUAAUUAAUUAUAAUAUGGCAAAUAGGAGUAAAUUAUAGGGUGUAAUAAUGAUGUUUUGGGGUAAAA	20	53	63	9	145	80	20	29.7	20.4828	1.02414
hop-miR4402	NA	GI735961882_LD166307_SW_scaffold34013	ACUUUUUUUUAGUCUAGGCACAUGAUAUUCAAUGGAUUAUCCGAGCUACCUCUCUCUCAUGAAAAUCCAUUGAAUAUUAUGUGCCCCAGACUGAACAAGGGG	18	33	29	22	102	60.7843	39.2157	47.9	46.9608	1.1975
hop-miR5225-3p	NA	GI735988076_LD140280_SW_scaffold8021	GAAGGGGCUACUGUCGCAGGAGAGAUGACGCCUAAUAGUGUGUGACAGAUCAAAUUAAGGGUUAUAAUUUGAUGAUAUAUAUAGUCCAUACAUUAAUAGGCUUCAUCUCCCCGCGACUGAAGCCCCUCCU	30	35	38	27	130	56.1538	43.8462	60	46.1538	1.05263
hop-miR6297a	NA	GI735981422_LD146934_SW_scaffold14658	UUUGAAUAAUUUAUGGUGUCGAAAACUAGAUUCAAACAAGUUGUUACAUGCCUGACUAAUUUUUUUUUUAUGUGCAUGAAAAAAUCUGUUUGAAUCUAAUUUUCAACACUGUAAAUUAUUCGAU	17	51	41	15	124	74.1935	25.8065	46.2	37.2581	1.44375
hop-miR7494	NA	GI735977085_LD151271_SW_scaffold18941	UAAUGUAACUAAUGUUGUCCCCGUAUCAGGGAGCUUGUGGACUAAAGUAAAUUUGGUCAUGAAAAUCCAUAUCUGAAUCAAAAACAUGCAAAUAUAGUUGAUGUAUAUGUUUGGAGACGUAAAUUCCCCAUUAAUGGAAUUAACUGCACUUACCAUAUAUAUCAACAACAUCUUCAUGAUUUUGAUUCAGAUAUGGAUUUUCAUGACCAAAUUUACUUUAGCCCACUUGCUCCCUGAUACGGGAACAAAAUUAU	40	83	86	45	254	66.5354	33.4646	136	53.5433	1.6
hop-miR7755-3p	NA	GI735958622_LD169565_SW_scaffold37180	GGAAAAUUUUGAAUAAUUUACGAUGUCGAAAACAAGGUUGAAACAAUUUGUUUUACACAUGUAUAAAAAAAACAUGCACGAGUAGAACUGACUAUUUGAACCCUGUUUUCGACACUGUAAAUUAUUCAAAAUUUCCCG	21	43	53	21	138	69.5652	30.4348	54	39.1304	1.28571
hop-miR7755-5p	NA	735899461_LD228417_SW_scaffold95949	GUUUUUGAGAAAUUUCGAAUAAUUUACAGUGUCGAAAAUAGAGUUCAAACAAUAAGUUGCACGAGUGCUUUUUUUAUCCGCGUGCAACUGACUACUUUGAACUAUAUUUUCGGCAUUGUAAAUUAUUCAAAUUUUCUUGAAAACU	23	55	46	21	145	69.6552	30.3448	65	44.8276	1.47727
hop-miR7815	NA	GI735992261_LD136096_SW_scaffold3834	AAAAAAAAAUCUGCUGUCCCCAAUUUCCUAUUCCCUCCAUGUCCCACUAAUUAUUUUAAGACACAUCAUCUAUUUAUAGUGUUAAUAUAAUUGGAAAAAGAGAAAGUUGUAAAUAAUUUAAAUAUAUAUUAAAUAAAUAGAUGACGUGUCUUAAAAUAAUUGGUGGGACAUGGAGGGAAUAGGAAAUUGGGGACAGCAGAUUUUUUUUCUAUC	34	71	80	28	213	70.892	29.108	128.3	60.2347	2.06935
hop-miR7987	NA	GI735971988_LD156368_SW_scaffold24024	AACUCUAAUUUGAUCAAUAAAAUUUUCUCAAUAUGAUCAAACUGUUAUCAGUUAUAUGUAGUUAAAUAAUUAAAUUUGAAUUUAAAAUCUAUAUAAUUAAUGACAAUUUGAUCAUAUUGACAAAAAUUUAUGGAUCAAAUUUAGGUC	14	58	61	14	147	80.9524	19.0476	46.6	31.7007	1.66429
hop-miR8562a	NA	GI735987912_LD140444_SW_scaffold8177	GUAUAUUAUUGCUAUUUAGAGCAUCCUGCAAAUUUUCAGAAAAUUCCGAAUAGUUUACAGUACCGAAAACUAGGUUCAAACAUGUUUUCCACGCCUAUAAAAAAAAUUAAUCACGGGUGCAACAACAUGUUUGAACCUAGUUUUCGGUACUGUAAACUAUUCGGAAUUUUCUGAAAAUUUGCAGGAUGCUCUAAAUAGCAAUAAUAUA	32	67	74	35	208	67.7885	32.2115	143.7	69.0865	2.14478
hop-miR8693	NA	GI735982996_LD145360_SW_scaffold13049	CUUUUUUCAUGAAAAUCUUGAUUUUGAAGGCCCCAUCAAGCUGGUAUCGAGCAACAAUCAAGCAAAGUCAAUUUUCUACAUAUUUCAGAGUUUCAAAUAUGAAAAAUAACUCAAAAAUCAUGCCUUAGUCGAUGGUUGCUCGAUGGUGUUCGAUGCUACCUCGAUGGGGCCUUCAAAAUUAAGAUUUUCAUGAAAAAAU	34	63	66	36	199	64.8241	35.1759	92.9	46.6834	1.32714
hop-miR8712	NA	GI735969250_LD158940_SW_scaffold26658	AUAUAUGUGGUGGUGACACGUCACCACCUAUGUGGUGAUGCAUCGCCUAGCAUUUGGCAACAUCUUGCUGCCUGUCUCACAAUUGUGAGCGCAGGCAAUGUGUCGUCACAUAGGUGGUGACAUGUCACCACUCCAUGUAUA	35	40	32	34	141	51.0638	48.9362	88.1	62.4823	1.27681
hop-miR8774	NA	735969250LD158940_1_SW_scaffold26658	AAUGAUUGUGGACUAAGAUAAAAAAAGAAUGUAACUAAUGUUGUCCCCGUAUCAGGGAGCUUGUGGGCUAAAGUAAAUUUGGUCAUGAAAAUCCAUAUCUGAAUCAAAAACAUGCAAAUAUAGUUGAUGUAUAUGUUUGGAGACGUAAAUUCCCCAUUAAUGGAAUUAACUGCACUUACCGUAUAUAUCAACAACAUCUUCAUGAUUUUGAUUCAGAUAUGGAUUUUCAUGACCAAAUUUACUUUAGCCCACUU	43	82	89	40	254	67.3228	32.6772	109.8	43.2283	1.32289

## Sheet: Novel miRNAs
miRNA	Scaffold ID	precursor sequence	G	U	A	C	Lt	A+U%	G+C%	MFE (-kcal/mol)	AFME (-kcal/mol)	MFEI
hop-miR01	GI735870003_LD257786_SW_scaffold124453	ACAAAUUUUGAAGAAAUUCUGAAUAAAUUAUGGUACCGAAAAUAUAGUUCAAAGAGAUUGUUGCACGCGUGCUUAUAUUUUUGUAUACGAGUGUAAAAGUCAAUUGUUUGAAUUUUGUUUUCAGCACUGUAAAUUAUUUGGAAUUUCUUGAAAAUUUGC	28	62	53	16	159	72.327	27.673	55.9	35.1572	1.27045
hop-miR02	GI735892282_LD235595_SW_scaffold103236	AAGAAUAUUGAAUCUCGACCAGCCGAGUAGAAAUAUCUCAGUAGUUGGUAUCAGGUCUUAAUAAUAAUUUUUUUUUGCUAAGUCUUAUAAUUUCUGUUCGACUGGUAGAGAUUCAAUCUUUUCU	21	49	36	18	124	68.5484	31.4516	34.6	27.9032	0.887179
hop-miR03	GI735906744_LD221134_SW_scaffold88861	AUAAUUCUCAUAUGUUACCCUAUAUUUUAAAAUCGUACAUAUUUGGUACCCUAAACUCAGAUUUAAUAGAUAAAAUUUUAUCAAUAUGAUCAAACUGUUAUUAGUUAUAUAUAAUUAUGUAAUUUAAUUUAAAUUGAUAACUUACAUAAUUGACAGCAGUUUGAUAAAAUUGAUCAAAUCUGAGUUUAGGGUACUAAAUAUGUACGAUUUUAAAAUAUAGGAUACCAUAUGAGCAUUAUUAAAAACA	27	94	99	27	247	78.1377	21.8623	105.9	42.8745	1.96111
hop-miR04	GI735930948_LD196930_SW_scaffold64682	AGUAUUUUGUAAAUUUUUUAUAAAUUUCAAAUAAUUUACAGUGCCGAAAACAAUGUUCACAUAAGCUAUUUUUCACGCGUAUAAAAAAAAGUCACACAUGAAACAAACUAUUUGAACCUUGUUUUUUGGCACUGUAAAUUAUUCAAAAUUUCGUGAAAAUUUUCAGGAUAUUCUUAAUAAC	20	67	69	25	181	75.1381	24.8619	49.5	27.3481	1.1
hop-miR05	GI735943047_LD184831_SW_scaffold52446	ACCGAAACAUGGUCUAAACUGUUGUUGCAUGCGUGCCUGUUUUUUUUGUGUACGCAUGUAAAAUUUGACAGUUUGAACUCUGUUUUCGGCUU	20	37	19	16	92	60.8696	39.1304	35.2	38.2609	0.977778
hop-miR06	GI735955703_LD172484_SW_scaffold38586	GCAAAAAGUUAAAGUUCAAAAUGGUUAGUUGCACGCAUAUAUAAAUAAAACAAUCGUGUAAUUGACUGUUUGAACUCUGUUUUGG	16	28	31	10	85	69.4118	30.5882	23.9	28.1176	0.919231
hop-miR07	GI735956654_LD171533_SW_scaffold39240	AUUGGUCGGUGGCCGCGGCCACUGAAUGUUGGUGGCCGCAGCCUGUGGGACAGAGACUAGUGGCCGCGGCCACUAAUGUCUCUGGCCGCGGCCACAGGCCAAA	37	18	18	30	103	34.9515	65.0485	74.1	71.9417	1.10597
hop-miR08	GI735957494_LD170693_SW_scaffold38375	GUGAAUAGUUUUUGGCGCGAUUUUUUUUUAUGACUGUAUAUUGUAGCUAUUUAGAGCAUCUUGCAAAUUUUCAGAAAAUUCCAAAUAGUUUACGGUACCGAAAACUAAGUUCAAACAUGUUGCACGUGUGACUAAUUUUUUUUAUGCGCGUAGAAAACAUAUUUGAACCUAGUUUUCGGUACUGUAAACUAUUCGAAAUUUUCUGAAAAUUUGCAGGAUGUUUUAAAUAGCUACAAUAUACACGGUCAUAAAAC	43	94	81	36	254	68.8976	31.1024	128.3	50.5118	1.62405
hop-miR09	GI735957512_LD170675_SW_scaffold38421	CUCUGUUUUCAAUAAUGCUCAUAUGGUACCCUGUAUUUUAAAAUCGUACAUAUUUGGUACCCUAAACUCAGAUUUGAUAGAUAAAAUUUUGUCAAUUUAAUCAAACUGCUGUCAAUUAUGUAAGUUACAAAUUUAAAUUUAAUUACAUAAUUACAUAUAACUGAUGACAGUUUGAUCAUAUUGACAAAAUUUUAUCUAUCAAAUCUGAGUUUAGGGUACCAAAUAUGUACGAUUUUAAAAUAAAGGGUACCAUA	31	95	93	35	254	74.0157	25.9843	135.3	53.2677	2.05
hop-miR10	GI735959986_LD168201_SW_scaffold35944	AUUUUAGACCAUACCUUUUAUAAAAUAGUUCAAAUAGACUCAUAAUUUUUAUUUUGAGAAAGAAAAAAUUGAAUAUGAUAACACAAUUAUUAGACAGAAUGAUUGUGUUUUUAUUUUGAAUUGUUAAUUUGGUUAAUUAUUUUAUUUUUAUUAGACAGAAUAAUUGUGUUUUUAUUUUAGUUCAAAAAACUUUGAUUAAAAUUGAAUUUAAUGGUCUAUUUGAACCAUUUUACAAAAUACAAAAUCUAAAAA	27	107	99	19	252	81.746	18.254	57.3	22.7381	1.24565
hop-miR11	GI735960205_LD167982_SW_scaffold35491	CCAUCUUUUCUAAGGUGGCCUUAUAGAGAAUGUUCACUGAGCUCCCAUUAUCAAUGAGAACUCGGUGAACUCUCUUAUUCGCGAGCUGGAGAGUGAUGA	23	30	25	21	99	55.5556	44.4444	35.7	36.0606	0.811364
hop-miR12	GI735963946_LD164243_SW_scaffold31886	ACUCAUAUGGUACCCUGUAUUUUAAAAUCGUACAUAUUUGGUACCCUAAACUCAGAUUUGAUAGAUAAAAUUUUGUCAAUAUGAUCAAACUGUCAUCAGUUAUAUGUAAUUAUGUAAUUAAAUUUAAAUUUGUAACUUACAUAAUUGAUAGUAGUUUGAUUAAAUUGGUAAAAUUUUAUUAAUUAAAUUUGAGUUUAGGGUACCAAAUAUGUACGAUUUUAAAAUACAGGGUACCAUAUGAGC	34	94	89	26	243	75.3086	24.6914	139.2	57.284	2.32
hop-miR13	GI735965096_LD163093_SW_scaffold30855	UUUUUUUCAUGACUGUGUUUAUUGUAGUUAUUUAGAGCAUCCUGCAAAUUUUCAAGAAAUUUUGAAUAAUUUAUAGUGCCGAAAACUAUGUUCAAACAGGUUGUUGCACCCAUGACUAAAUUUUUAUAUACGCGUGGAAAACAAUUUGUUUAAAUCUUAUUUUUUACACUAUAAAUUAUUCGAAAAUUCUUGAAAAUUUGCAGGAUGCUCUAAAUAACUACAAUAUACACGAUUAUAAAAAAU	31	94	86	32	243	74.0741	25.9259	111.2	45.7613	1.76508
hop-miR14	GI735965477_LD162712_SW_scaffold30451	AAUGCUCAUAUGGUAUCCUGAAUUUUAAAAUCGUACAUAUUUGGUACCCUAAACUCAGAUUUGAUAGAUAAAAUUUUAUAAAUUUAAUCAAACUGCUGUCAAUUAUGUAAGUUACAAAUUUAAAUUUAAUUACAUAAUUACAUAUAACUGAUGACAGUUUGAUCAUAUUGACAAAAUUUUAUCUAUCAAAUCUGAGUUUAGGGUACUAAAUAUGUACGAUUUUAAAAUACAGGGUACCAUAUGAGCAUA	31	91	96	31	249	75.1004	24.8996	135.7	54.498	2.18871
hop-miR15	GI735968615_LD159575_SW_scaffold27299	UAGAGUUUAGAUCUUCCUAUAUAAUAUGUAUCUAUAUGAGAGAAGAAUAUCUUUUCUUCUCUCUUAAUUAAUAGGAUUGCAAACGAAAAAGAAUGAUACAUAUAUAUAGGAGACCACAACCCUU	17	42	47	18	124	71.7742	28.2258	34.9	28.1452	0.997143
hop-miR16	GI735968745_LD159445_SW_scaffold27201	AUUUUUUCAAGAUCUACACGUUUGACAUGCUCCUAUGAACAUUUGUGAAGUUUAAAACUUGAAAACAUACAAAAAAUAUCUUAAACAUGAGGUAUGUUUUCAUUUUUGUAUUUUUUUCAAGUGUUACACUUCAAAAAUGUGCAUAUUAUCAUGACAAACGUGUAGAUCUUGAAAAAAA	23	66	65	24	178	73.5955	26.4045	73.6	41.3483	1.56596
hop-miR17	GI735970873_LD157317_SW_scaffold25038	AAGGUGAUAACAAGUUUCGAGCACGUUUUCUUAAUCUUAAUGGUCGACCCUCUCGAAAUACUUGUUCUACCU	12	25	19	16	72	61.1111	38.8889	18.3	25.4167	0.853571
hop-miR18	GI735971399_LD156791_SW_scaffold23757	CGAAUAAUUUAUAGUACUAAAAUCAGAGUUCAAACAGUCAGUUGUACGCGUAUUUUUUUUUAAGCAUGGAAAACAGAUUAUUUGAACUCUGAUUUCAGCAUUGUAAAUUAUUUA	17	43	40	14	114	72.807	27.193	38.1	33.4211	1.22903
hop-miR19	GI735972477_LD155879_SW_scaffold23594	AUUUAGAGCAUCGACGCGAUUUUAUAAAAUUCUGAAUAGUUUACCGUACCGAAAUCUAGUUACAAAUAUGUUGUUGCAGCGUGACUAAUUUUUUUUACGUACGGAAAACAACAUGUUUGAAACUAGUUUUCGGUAUCGUAAACUAUUCGAAAUUUUCUGAAAAUUUUCAGCAUGUUCUAAAC	29	66	59	28	182	68.6813	31.3187	69.3	38.0769	1.21579
hop-miR20	GI735975019_LD153337_SW_scaffold21083	AUAUUUUAAAAUUGUACAUAUUUGGUACCAUAAACUCAAAUUUAAUUAAUAAAAUUUUACCAAUUUAAUCAAACUGCUAUCAAUUAUGUAAGUUCCAAAUUUAAAUUUAAUUACUUAAUUACAUAUAACUGAUGACAGUUUGAUCAUAUUGACAAAAUUUUAUCUAUUAAAUCUGAAUCUAGGGUAUCAAAUAUGUAUAAUUUUAAAAUACAG	17	84	88	24	213	80.7512	19.2488	69.5	32.6291	1.69512
hop-miR21	GI735976153_LD152203_SW_scaffold19952	GAGCAUCCUGCCAAUUUUUAAAAAAUUCUGAAUAGUUUACAGUACCGAAAACUAGGUUCAAAUAUGUUGUUUUUCACGCGCAUACAAAAAAUUAGUCACCUGUGCAACAUGUUUGAACUUAGUUUUCGGUACUGUAAACUAUUCGGAAUUUUUUGAAAAUUUGCAGAAUGCUNG	29	60	56	28	173	67.052	32.948	94.6	54.6821	1.65965
hop-miR22	GI735976739_LD151617_SW_scaffold19352	CCUACACUCCUACUAUAGAAUUUUCCUCUAUAUAUAGGAUAAAUCUAUGUUGCGGGUGUAGC	10	22	17	13	62	62.9032	37.0968	20.2	32.5806	0.878261
hop-miR23	GI735977310_LD151046_SW_scaffold18739	GUUUAAAUUUUAAAGAGUCGUGAUUUAAAUUUUAAGCCUUAUGGUUUAAAUUUUAAGUCUUGUGGUUUAAAUUUUAAAA	12	37	26	4	79	79.7468	20.2532	21.1	26.7089	1.31875
hop-miR24	GI735977967_LD150389_SW_scaffold17699	CACUUUAAGCCCUACCGGUAGGGCGCUCACUGUUUCUCGACCCCUGAACAGUUUUCGGCGCGUUUUUUAUGACCACAUAUAUUCUAGCUAUUUAGAGCAUCCUGCAAAUUUUUAGAAAAUUCUGAAUAGUUUACAGUACUGAAAACUAGGUUCAAACAUGUUGAUUUCCACGCGCAUAAAAAAAAUUAGUCACGCGUGCAACAACAUGUUUGAACCUAGUUUUCGGUACUGUAAACUAUUCGAAAUUUUCUGAA	43	82	75	54	254	61.811	38.189	105.1	41.378	1.08351
hop-miR25	GI735980024_LD148332_SW_scaffold16078	AAAAAAUAGUCCCUGAAUUCAAAUUCGGUCAAAAUAUUUGUUCCUACAAGCUUUAUUUACGGGGUCAACGACUUGGAAAAUAUGUGGACCUCCGACGAGCAUCAAUCUUUAUGGGUUAUAUUUGAAAAUAUUUAGACCAAAUUUGGAUUCAGGGACUAUUUUUA	29	55	54	26	164	66.4634	33.5366	61.8	37.6829	1.12364
hop-miR26	GI735983497_LD144859_SW_scaffold12474	AUCUUCCUAUAAAUUUUUGAAAAAUUCCGAAUAGUUUACAGUACCGAAAACAAAUUUCUUAAUAUCCCGAUUCACCACGCAUAUUCGAAAAAAAUAUAAAUUUGUUUUUGGCACUGUAAACUAUUUGGAAUUUUUCAAAAAUUUGCAGGAAGGA	19	53	58	24	154	72.0779	27.9221	68.1	44.2208	1.58372
hop-miR27	GI735984714_LD143642_SW_scaffold11259	GGUGUAUCGAAAUGCCAUCGAUGCCAUAUAUGUUUAUUUGGUUCAGCGUCGAUGUAGCAUCGAUGUGGCAUCGAUGUAACAUCGACGCUGAACCAAAUAAACAUAUAUGGCAUCGAUGGCAUUUCGAUACACCA	30	38	39	27	134	57.4627	42.5373	115.8	86.4179	2.03158
hop-miR28	GI735984900_LD143456_SW_scaffold11075	AGGCAAGUUGAGCCCUAGAUUUGUAGGUCCAUUUGAAAUCCUGGAAAGGAUUGGUCAAGUGGCUUACAGGUUGGCCUUGCCA	24	23	20	15	82	52.439	47.561	40.9	49.878	1.04872
hop-miR29	GI735984915_LD143441_SW_scaffold11199	CAACCUUGAAUUCUGGCUCUAUGGUUGCAGCAGUUUGUAGGAACUCAAAUGGUAGUGUAGUUUCUCUACACGAAAGGAAAUUGAGCAUCACAAAUCUUUUGAUUGCAAAAGCUUAUGCAUUACUUCUUGCUGCAUCUGUAGCCAGACACAAAGGUUA	32	49	46	30	157	60.5096	39.4904	49.3	31.4013	0.795161
hop-miR30	GI735985404_LD142952_SW_scaffold10468	UUUUUUAGAAAUUUUUAAAUAAUUUAUAGUGUCGAAAACAUGGUUUGAAGAGUUUGUUGCAUGCGUGCUUGUUUUUUUAUACGUGUGUAAAACAUGUUAUCUAAUCUAUGUUUUUGGCACUGUAAAUUAUUUAAAAUUUUCUAAAAAU	23	68	45	12	148	76.3514	23.6486	57.3	38.7162	1.63714
hop-miR31	GI735986594_LD141762_SW_scaffold9426	UCGGCGUUAUUUUUUUUAUAAUUGUGUAUAUUGUAGCUAUUGAGAGCAUCCUGCAAAUUUUCAGAAAAUUCUGAAUAGUUUACAGUACCAAAAACGAAGUUCAAAUAUGUUGUUGCACGCUUGACUAAUUUUUUUUAUGCGCGUGGAAAACAACAUGUUUGAAACUAGUUUUCAGUACUGUAAAUUAUUCAGAAUUUUCUGAAAGUUUGUAGAAUGCUCUAAAAUAGCUAUAAUAUACGGUCAUAAAAAAAAUC	41	94	86	33	254	70.8661	29.1339	119.4	47.0079	1.61351
hop-miR32	GI735988206_LD140150_SW_scaffold7702	UUUCAAUAAAUUCUAAAUAGUUUACGAAGCCGAAAACAAAGUUCAAACUGUCAAAUUUUACACGCAUGCAACAGACAGUUUAAACCCUGUUUUCGGUACCAUAAUUUAUUCGGAAUUUCUUGGAU	17	41	44	23	125	68	32	36.6	29.28	0.915
hop-miR33	GI735988311_LD140045_SW_scaffold7768	UUUUGGUAUAUUUUUAUGGUCAUGUGUAUAUUGUAGUUAUUUAGAGCAUCCUGUAAAUUUUUAAAAAAUUCUGAAUAAUUUACAGAAUUGAAAUAUAAGUUUAAACAUGCUAUUUUUCAAGCGCAUAAAAAAUUAGUCAUGCGUGCAUCAAACUGUUUUUAGACUAGUUUUUGGUACUGUAAAUUAUUUAGAAUUUUAUGAAAAUUUCCAGAAUGCUAUAAAUAACUACAAUAUACUCGGUCAUCAACAAAAAA	34	99	93	28	254	75.5906	24.4094	83.2	32.7559	1.34194
hop-miR34	GI735988384_LD139972_SW_scaffold7717	UUAGAGUUCAAAAUGGUUAGUUGCACAUAUAUAAAAAAAAUAGCACUCGUGUAAUUGACUGUUUGAACUCUGU	13	25	26	9	73	69.863	30.137	26.1	35.7534	1.18636
hop-miR35	GI735988509_LD139847_SW_scaffold7120	GAUCCUAUGUUUUGUAAAAUAGUUAAAAUAGAACCCUAAACCCGAUUUUGGUUAAUGUUUUCCCAACUAAAAUCACAAAUAAUUUACCAAACUAACAAUUCAAAACAUAAAUAAAAUCGUUCUGCUUAAAAAUUGUGUUGUUAUAUUCAAUUUUUUCUUCAUCAAAAUUGAGUUUAGGGUUCUAUUUUAACUAUUUNAUAUAUAUAUAU	19	82	78	29	208	76.9231	23.0769	51.99	24.9952	1.08312
hop-miR36	GI735988872_LD139484_SW_scaffold6487	GUGUUUUGUUAAAUGACAAUUCAGACUAUGUAUUUUACAAAAUUGAUCAAAAUAGUAUCCUAGACAUGAUUUUGGUAAAAAUAUUUUCAAUUAUUUAGAUAAAUUAUUGGGUCUUUAGUGAUACAAUGAGUUCAGAGAAGUGGAGAAAGUCGUCGAAGAGCUAAAAAUGAAAUAUUAUAUUUGAAAUUUUUUUUGACAAAAAUUGAGUAUAGGGCACUAUUUUGAUCAAUUAUGUAAAAUAUAGUGUCUGAAUU	44	95	95	20	254	74.8031	25.1969	74.8	29.4488	1.16875
hop-miR37	GI735989661_LD138695_SW_scaffold6442	AUUCCGAAUAAUUUACAAUACUGAAAACUAGGUUCAAACAUGUUAUUUUCCACGCGCAUAAAAAAAAUUAGUCAUGCGUGCAACAACAUGUUUGAACCUAGUUUUCGGUACUGUAAACUAUUCGGAANCAUAAAA	19	40	51	24	134	67.9104	32.0896	62.7	46.791	1.45814
hop-miR38	GI735989740_LD138616_SW_scaffold5778	CUGAGCGUACCUCACUCCAGAAAAUGCACUAUGCACAUGAGCAAUAUAUUUGCAAUCUUUAUAGUAAUAUAUACGAAUUCAUGGAUCGCUUUCGGCCUCACAAGCAUCACAAUAAUAUUCACUUGAAUUAUUAUGUAUUUUUUACGACAUUUUAGUCAUGAAAAGAUGGUGAAUUCAAAGGAGUAUUAUUGUGAUGCAAGUGAGGCAAAAAGAGAUUCAUUCUAAGUAUGUAUUUAUUAUUAUAAUAGGUGCAU	43	86	87	38	254	68.1102	31.8898	89.5	35.2362	1.10494
hop-miR39	GI735990414_LD137943_SW_scaffold1508	GACGAUAUGGAGUGAAGCUAAGAACAUUGAAUCUCGACCAGCCGAGUAGAAAUAUGUCAGUAGUCGGUCUCAGGUCUUAAUAAUAAUUUUUUUUUUUUGCUAAGUCUUAUAAUUUCUGUUCGACUGGUAGAGAUUCAAUCUUUUCUGCAGAUCACUCUUAUCGUAUCAG	33	61	47	28	169	63.9053	36.0947	53.3	31.5385	0.87377
hop-miR40	GI735991000_LD137357_SW_scaffold5085	GCAUUACGAAGGCGGUGGAGUUUCUGAUGCCUUUAGCUUUCUACAUUUCGUUAUUUAGUGAAUGUUAUGGGCAUCAGAAACUCCAUCGUCAACGUGAUGCA	24	34	24	19	101	57.4257	42.5743	59	58.4158	1.37209
hop-miR41	GI735991110_LD137247_SW_scaffold4987	AUAAUUUUUAUUGUAUGAAGAUGUACAUUGUAGUUAUUUAGAGAAUUGUGAUUUUUUUUUAAAAUUAUGAAUAAUUUAAAAUGCCGAAAACAAGACUAAACAGUUUGUUGCACGCGUGACUAUUUUUUUCAUGCGAGUGCAAAGUAACUUGUUUGAACAUUGUUUUCGACAUUAUAAAUUAUUAAAAAAAAAUAAAAAAUUUGCUGGACAUUCUAAAUAACUACAAUAUAUACAGUCAUAAAAAAAUUUAAAUU	33	96	101	24	254	77.5591	22.4409	70.4	27.7165	1.23509
hop-miR42	GI735991328_LD137029_SW_scaffold4531	GACGAUAUUGAGUGAAAAGCUAAGAAUAUUGAAUCUCGUCCAGCCGAGUAGAAAUAUCUUAGUAGUGGGUCUCAGGUCUUAAUAAUAAUUUUUUUUUACUAAGUUUUAUAAUUUCUGAUCGACUGGUAGAGAUUCAAUCUUUUCAGCAGAUCACUCUUAUCGUA	30	60	50	24	164	67.0732	32.9268	55.9	34.0854	1.03519
hop-miR43	GI735991704_LD136653_SW_scaffold3870	AUGGGAAGAAUCAAUAUUGGUGAUGAACCCAUAGCCCAGUGAGCUACAGUCAAACUAGGAGGUUCAUCACGGGGCUUUGGGUUCAUCACCUAUGUUGAUUCUUCUGGG	29	30	28	21	108	53.7037	46.2963	63	58.3333	1.26
hop-miR44	GI735992526_LD135831_SW_scaffold3551	AAUUUAAUUAAUAAAAUUUUACCAAUUUAAUCAAACUGCUGUUAAUUAUGUAAGUUACAAAUUUAAAUUUAAUUACUUAAUUACAUAUAAUUGAUGACAGUUUGAUCAUAUUGACAAAAUUUUAUUUAUCAAAUCUAA	9	58	58	13	138	84.058	15.942	29.3	21.2319	1.33182
hop-miR45	GI735992563_LD135794_SW_scaffold3361	CCUGUGUUUUUUAAAAUAGUUCAAAUAGACUCCUAAACCCGAUUUUGAUCNGUCAUUCUGCCUAAGAAAUGUGUUGUAAUAUUCAAUUUUUUAUUCUUCAAAAUUAAGUUUAGGGGCCUAUUUGAACUAUUUUACAAAACACAGGGACCAAAUAAUUUAUCAAAAUAC	21	62	57	27	167	71.2575	28.7425	57.6	34.491	1.2
hop-miR46	GI735993114_LD135243_SW_scaffold2905	GGUUUGGUUUGGUCGGUUUGGUGCAACCAAAUCACACCGCAUGGUGUGUUCUAGCUACUACACCGUACUUGUGGCGUGGUGUAUUAAAAAGUGUUCAAACCGUCCAAACCACACCGUGCACA	30	34	29	29	122	51.6393	48.3607	49.3	40.4098	0.835593
hop-miR47	GI735993453_LD134904_SW_scaffold2582	CAAAAUCAUACAUAUUUGGUACCCUAGACUUAGAUUUGAUGGAUAAAAUUUUGUUAAUAUGACCAAACUGCCAUUAGUUAUAUGUAAUUAAGUAAUUGAAUAUAAAUUUGGAACUCAUAUAAUUAAGGGAAUUUUGAUUAAAUUUGUAAAAUUUUAUUAAUCAAAUUUGAGUUUAGGGUAUCAAAUAUAUAUGAUUUUA	27	79	77	16	199	78.392	21.608	79.3	39.8492	1.84419
hopmiR48	GI735994188_LD134169_SW_scaffold1394	AUUGAAUGCUUACAAAGUCUCCCCAUGGGAGACGUUGUAUGUACCUAUGAUGACUCCCAUGACGUUGUAUGUACCUAUGAUGACUCCCUUGGGGAGACUUUGUAGACAUUCAAC	25	35	29	25	114	56.1404	43.8596	60.5	53.0702	1.21
hop-miR49	GI735995672_LD133451_SW_scaffold1059	GGGACUUUUAGUGUUCUCGACUUUUGAAUAGUUUUCUGCGCAAUUUUUUUAUGACUGUGUAUAUUGUAGCUAUUUAGAGUAUUGACGCGAUUUUUAGAAUAUUCUGAAUAAUUUAUAGUACCAAAAACUAAGUUCAAAUAUGUUGUUGCACGCGUGACUAGUUUUUUUUCUACCCGUGGAAAACAUGUUUGAACCUAAUUUUUGGUACUGUAAAUUAUUCGGAAUUUUCUAAAAAUUUGCAGGAUGCUCUAAAC	45	104	71	34	254	68.8976	31.1024	90.4	35.5906	1.1443
