# Supplementary material for: Identification and characterization of microRNAs in Humulus lupulus using high-throughput sequencing and their response to Citrus bark cracking viroid (CBCVd) infection
Source: BMC Genomics. 2016 Nov 15;17:919. doi: 10.1186/s12864-016-3271-4 (PMC5109749; doi:10.1186/s12864-016-3271-4)
Supplement: Additional file 6: Table S4. — Putative predicted targets for the 66 conserved miRNAs in hop. (XLS 55 kb) [file 12864_2016_3271_MOESM6_ESM.xls]

## Sheet: Target genes
miRNAs	Target (Accession no)	Function	Expectation	Inhibition	Target Start	Target End	Target Accessibilty (UPE)
hop-miR156	GAAW01048142	Squamosa promoter-binding-like protein 15	1	Cleavage	339	358	18.71
	GAAW01050159	Squamosa promoter-binding-like protein 7	1	Cleavage	200	219	19.98
	GAAW01093620	Squamosa promoter-binding protein 1	2	Cleavage	795	814	5.64
	GAAW01098674	DnaJ homolog subfamily C member 2	2	Cleavage	501	520	22.36
hop-miR-159a	GAAW01041291	microsatellite RhamB1	0	Cleavage	352	372	18.77
	GAAW01064505	C2 and GRAM domain-containing protein	2	Cleavage	2751	2770	12.45
hop-miR159c	GAAW01041291	microsatellite RhamB1	2	Cleavage	353	372	18.779
	GAAW01095922	hypothetical protein	2	Cleavage	2138	2157	13.19
	GAAW01064798	Transcription factor GAMYB	2.5	Cleavage	563	582	15.97
	GAAW01037252	Carbonic anhydrase	3	Cleavage	410	429	10.34
	GAAW01085425	NAD-dependent protein deacetylase SRT1	3	Cleavage	872	891	12.187
	GAAW01047451	CCR4-associated factor 1 homolog 6	3	Cleavage	348	367	17.42
hop-miR319a	GAAW01082654	Transcription factor GAMYB	2.5	Cleavage	1248	1267	20.96
	GAAW01025013	uncharacterized	3	Cleavage	244	263	15.82
hop-miR160a-5p	GAAW01032744	putative opsin	3	Cleavage	317	335	24.37
hop-miR160f-5p	GAAW01097112	uncharacterized	3	Cleavage	103	122	18.72
hop-miR162a-5p	GAAW01085310	retrotransposon gypsy-type	2.5	Cleavage	1830	1849	16.59
	GAAW01091360	protein WEAK CHLOROPLAST MOVEMENT UNDER BLUE LIGHT 1-like	2	Cleavage	427	446	18.47
hop-miR164a	GAAW01060518	NAC domain protein NAC1	1.5	Cleavage	857	876	13.45
	GAAW01082149	hypothetical protein	2.5	Cleavage	2320	2339	18.23
	GAAW01062330	Vesicle-associated protein 1-3	3	Cleavage	846	865	18.3
	GAAW01059127	Methyl-CpG-binding domain-containing protein 10	3	Cleavage	169	188	15.8
hop-miR164g-3p	GAAW01088988	Proline-rich receptor-like protein kinase PERK10	3	Cleavage	2087	2107	20.504
hop-miR166a	GAAW01071051	Homeobox-leucine zipper protein (HOX32, ATHB-14)	2	Cleavage	418	437	18.599
hop-miR166e-5p	GAAW01054870	serine incorporator	3	Cleavage	1143	1162	13.23
	GAAW01001546	glycine dehydrogenase	3	Cleavage	543	562	17.91
hop-miR166m-5p	GAAW01016954	glycerol-3-phosphate transporter 1	2.5	Cleavage	179	199	16.58
hop-miR167-3p	GAAW01076083	haloacid dehalogenase-like hydrolase	3	Cleavage	1962	1981	20.37
	GAAW01044189	auxin-responsive AUX/IAA family protein	3	Cleavage	126	145	15.35
hop-miR167a-5p	GAAW01070479	mediator of RNA polymerase II transcription subunit 26b	3	Cleavage	834	853	18.24
	GAAW01054848	pollen-specific protein SF3	3	Cleavage	734	753	19.44
	GAAW01066375	cysteine protease	3	Cleavage	529	547	22.93
	GAAW01023296	60S ribosomal protein L13a-2	3	Cleavage	140	159	24.17
hop-miR167c-5p	GAAW01070480	mediator of RNA polymerase II transcription subunit 26b	3	Cleavage	834	853	18.24
	GAAW01066375	cysteine protease	3	Cleavage	527	547	22.93
	GAAW01086564	ABC transporter C family member 3	3	Cleavage	316	336	16.5
hop-miR168a-5p	GAAW01046243	uncharacterized	3	Cleavage	3017	3036	20.58
hop-miR169b-5p	GAAW01026899	uncharacterized	0	Cleavage	444	464	23.86
	GAAW01049047	Nuclear transcription factor Y	2.5	Cleavage	1286	1305	21.37
hop-miR169c	GAAW01059558	uncharacterized	2.5	Cleavage	526	546	17.04
hop-miR169h	GAAW01065561	Nuclear transcription factor Y subunit A-9	2.5	Cleavage	569	589	13.83
	GAAW01086522	RNA pseudourine synthase 4	3	Cleavage	1883	1902	19.63
hop-miR1691-3p	GAAW01050285	transcription initiation factor TFIID subunit 6-like	3	Cleavage	1759	1778	19.06
hop-miR171	GAAW01086545	scarecrow-like protein 27	0.5	Cleavage	89	108	15.28
	GAAW01082848	GRAS family transcription factor	1	Cleavage	1377	1396	21.01
hop-miR171b	GAAW01086545	scarecrow-like protein 27	0.5	Cleavage	89	108	15.28
	GAAW01082848	GRAS family transcription factor	1	Cleavage	1377	1396	21.01
	GAAW01070732	Xylogalacturonan beta-1,3-xylosyltransferase	2.5	Translation	33	52	9.62
hop-miR171f	GAAW01086545	scarecrow-like protein 27	0.5	Cleavage	89	108	15.28
	GAAW01082848	GRAS family transcription factor	1	Cleavage	1377	1396	21.01
hop-miR171f-5p	GAAW01005765	uncharacterized	3	Cleavage	43	63	12.74
hop-miR172c	GAAW01077077	Floral homeotic protein APETALA 2	1.5	Cleavage	1950	1970	15.44
	GAAW01075001	5'-adenylylsulfate reductase-like 4	2.5	Cleavage	273	293	7.5
	GAAW01072849	G-type lectin S-receptor-like serine/threonine-protein kinase	2.5	Cleavage	1950	1970	16.29
	GAAW01093464	Pre-rRNA-processing protein TSR1-like protein	3	Cleavage	674	694	17.13
	GAAW01087556	RAD50-interacting protein 1	3	Cleavage	2120	2139	8.66
	GAAW01000192	Protein kinase C-binding protein 1	3	Cleavage	121	140	24.38
hop-miR172e-5p	GAAW01060649.	CAP-Gly domain-containing linker protein 1-like	2	Cleavage	751	770	21.83
	GAAW01019348	AP-2 complex subunit sigma	2.5	Cleavage	214	233	17.4
	GAAW01066503	sialophosphoprotein-like	3	Cleavage	886	906	13.18
	GAAW01075993	ribosomal RNA methyltransferase	3	Cleavage	627	647	16.63
	GAAW01066576	succinyl-CoA ligase [ADP-forming] subunit beta	3	Cleavage	909	928	17.32
	GAAW01047522	ATP synthase subunit gamma	3	Cleavage	1064	1084	14.41
	GAAW01089585	DNA mismatch repair protein MSH3	3	Cleavage	3525	3544	15.45
	GAAW01077471	dolichol kinase	3	Cleavage	752	771	18.63
	GAAW01074566	Tyrosine-sulfated glycopeptide receptor 1	3	Cleavage	4575	4594	14.57
hop-miR390a-3p	GAAW01048809	polyol transporter 5-like	2.5	Cleavage	140	160	21.12
hop-miR390a-5p	GAAW01062633	MORN repeat-containing protein 1-like	2	Cleavage	515	534	9.11
hop-miR395a	GAAW01087989	pre-mRNA-splicing factor ATP-dependent RNA helicase PRP1	3	Cleavage	179	198	20.24
	GAAW01089801	Calmodulin-interacting protein 111	3	Cleavage	749	768	17.74
	GAAW01095565	alpha-N-acetylglucosaminidase	3	Cleavage	4481	4500	7.8
hop-miR395d	GAAW01008009	pre-mRNA-splicing factor SYF1-like	2	Cleavage	332	351	10.25
	GAAW01072529	IAA-amino acid hydrolase	3	Cleavage	725	744	20.23
	GAAW01079087	protein kinase 3	3	Cleavage	1530	1549	11.84
	GAAW01071565	Arogenate dehydratase/prephenate dehydratase 1	3	Cleavage	178	197	19.18
	GAAW01012266	Polyol transporter 5	3	Cleavage	661	680	22
hop-miR395e-5p	GAAW01053792	polyol transporter 4	2.5	Cleavage	1341	1360	25.53
	GAAW01094256	Cytosolic 5'-nucleotidase III-like	2.5	Cleavage	2771	2791	20.61
hop-miR395g-5p	GAAW01062971	Villin-4 protein	2.5	Cleavage	148	167	12.27
	GAAW01070624	hypothetical protein	2.5	Cleavage	534	553	21.97
hop-miR396b-5p	GAAW01079012	E3 ubiquitin-protein ligase KEG	0	Cleavage	5886	5906	9.5
	GAAW01040252	pentatricopeptide repeat-containing protein	2.5	Translation	807	827	15.39
hop-miR398b-5p	GAAW01068591	flavonol synthase/flavanone 3-hydroxylase-like	2.5	Cleavage	799	818	13.21
hop-miR399b	GAAW01058515	ubiquitin-conjugating enzyme E2 24	1.5	Cleavage	555	574	19.88
	GAAW01065930	hypothetical protein	2.5	Cleavage	1155	1175	16
hop-miR399b-5p	GAAW01068484	Nodulation receptor kinase	3	Cleavage	1649	1668	20.31
hop-miR399c-3p	GAAW01056214	GPI ethanolamine phosphate transferase 1	3	Cleavage	1229	1248	22.92
hop-miR399d	GAAW01058515	ubiquitin-conjugating enzyme E2 24	0	Cleavage	554	574	19.844
	GAAW01065930	hypothetical protein	2.5	Cleavage	1155	1175	16
hop-miR399e	GAAW01058514	ubiquitin-conjugating enzyme E2 24	2.5	Cleavage	555	574	19.844
hop-miR399g-5p	GAAW01075901	Cyclic nucleotide-gated ion channel 1	3	Cleavage	1611	1630	19.96
hop-miR403-3p	GAAW01083956	Protein argonaute 2	0.5	Cleavage	3291	3311	21.96
hop-miR408-3p	GAAW01074125	iron-sulfur cluster assembly protein 1-like	3	Cleavage	630	650	18.51
hop-miR473a-3p	GAAW01048741	LTR retrotransposon RTip1	3	Cleavage	68	88	21.58
hop-miR477a	GAAW01035596	GRAS family transcription factor	2	Cleavage	399	418	14.26
	GAAW01049583	Pleiotropic drug resistance protein 2	3	Cleavage	3	22	7.53
hop-miR482a	GAAW01074879	ATP synthase gamma chain	3	Cleavage	1676	1697	10.6
	GAAW01040631	ribonucleoprotein complex subunit 3-like protein	3	Cleavage	262	281	15.33
hop-miR482b-3p	GAAW01078676	nuclear nucleic acid-binding protein C1D	2.5	Cleavage	639	659	19.77
hop-miR482b-5p	GAAW01061223	Small ribosomal subunit protein S13	3	Cleavage	778	797	11.96
	GAAW01059510	valerophenone synthase	3	Cleavage	84	104	21.01
hop-miR1448	GAAW01072917	hypothetical protein	3	Translation	627	648	20.38
hop-miR529b	GAAW01048142	Squamosa promoter-binding-like protein 15	0.5	Cleavage	334	354	15.77
	GAAW01079095	PIN2/TERF1-interacting telomerase inhibitor 1	1.5	Cleavage	1080	1100	7.81
	GAAW01076137	pentatricopeptide repeat-containing protein	2.5	Cleavage	2784	2803	3.55
	GAAW01071269	cellulose synthase A catalytic subunit 8 [UDP-forming]	2.5	Cleavage	2895	2914	5.37
	GAAW01052026	AdoMet-dependent rRNA methyltransferase	2.5	Cleavage	1339	1359	21.34
	GAAW01050159	Squamosa promoter-binding-like protein 7	3	Cleavage	195	215	19.24
hop-miR535a	GAAW01089646	Type II inositol-1,4,5-trisphosphate 5-phosphatase FRA3	2.5	Cleavage	925	944	19.3
	GAAW01073282	AT-rich interactive domain-containing protein 2	3	Cleavage	87	106	22.34
hop-miR827a	GAAW01011066	L-type lectin-domain containing receptor kinase IX.1	2.5	Cleavage	47	66	13.49
	GAAW01065709	Glycerol-3-phosphate dehydrogenase [NAD(P)+]	3	Cleavage	582	600	17.72
hop-miR828-3p	GAAW01078032	Serine/threonine-protein kinase abkC	3	Cleavage	598	619	12.72
	GAAW01070845	transcription factor MYB39	3	Cleavage	997	1017	21.95
hop-miR1528	GAAW01045628	6F4-3 4-coumarate-CoA ligase	1.5	Cleavage	47	69	13.96
	GAAW01089230	chalcone synthase (CHS_H1) gene	2	Cleavage	41	63	13.2
	GAAW01009305	peroxidase 20	2.5	Translation	977	999	16.32
hop-miR2673a	GAAW01071997	Ankyrin repeat domain-containing protein	1.5	Cleavage	838	857	7.68
	GAAW01077771	serine/threonine-protein kinase WNK2	1.5	Cleavage	2632	2651	8.57
	GAAW01038954	nucleosome assembly protein 1	1.5	Cleavage	1181	1200	6.88
	GAAW01043164	GPN-loop GTPase 1-like protein	1.5	Cleavage	1541	1560	15.29
	GAAW01086548	QWRF motif-containing protein 2	1.5	Cleavage	1948	1968	16.11
	GAAW01081301	SUMO-activating enzyme subunit 2-like	1	Cleavage	791	810	21.19
	GAAW01081822	hypothetical protein	2	Cleavage	2402	2421	2.72
	GAAW01070455	adiponectin receptor protein 1-like	2	Cleavage	417	436	8.37
	GAAW01081126	PP2A regulatory subunit TAP46	2	Cleavage	1325	1344	17.31
	GAAW01055807	Glucan endo-1,3-beta-glucosidase 7	2	Cleavage	826	846	16.13
	GAAW01071442	Tryptophan synthase beta chain 2	2	Cleavage	1678	1698	9.97
hop-miR3441-3p.1	GAAW01024204	LINE-type retrotransposon	3	Cleavage	524	545	17.46
hop-miR4402	GAAW01061706	ABC transporter G family member 31	2	Cleavage	1284	1305	17.39
	GAAW01052000	transcription initiation factor IIF subunit beta	3	Cleavage	836	855	14.81
hop-miR5225-3p	GAAW01092523	callose synthase 10	3	Cleavage	2090	2109	15.35
hop-miR6297a	GAAW01052873	endochitinase precursor (HCH1) gene	0.5	Cleavage	116	137	18.83
	GAAW01058653	AAR2 protein family	0.5	Cleavage	303	323	13.78
hop-miR7494	GAAW01043082	mitogen-activated protein kinase kinase kinase ANP1	2.5	Cleavage	339	358	13.14
	GAAW01001175	monothiol glutaredoxin-S11-like	2.5	Cleavage	437	457	16.25
hop-miR7755-3p	GAAW01068899	Yippee-like family protein	0.5	Cleavage	158	180	24.59
hop-miR7755-5p	GAAW01074678	inositol transporter 1	1	Cleavage	156	175	13.47
	GAAW01067788	endochitinase precursor (HCH1) gene	2	Cleavage	336	356	18.83
	GAAW01008999	serine/threonine-protein kinase tricorner-like	2	Cleavage	950	970	15.46
	GAAW01055606	Protein TRANSPARENT TESTA 12	2.5	Cleavage	421	442	23.84
hop-miR7815	GAAW01058398	40S ribosomal protein S23	3	Cleavage	832	851	6.1
	GAAW01073663	Reticuline oxidase-like	3	Cleavage	2085	2105	5.76
	GAAW01053740	carboxylesterase 6	2.5	Cleavage	116	135	5.36
	GAAW01086853	myb factor (myb3 gene)	3	Translation	716	735	19.6
	GAAW01093107	glycerophosphoryl diester phosphodiesterase 2	3	Cleavage	1764	1783	6.6
hop-miR7987	GAAW01073489	Patatin group A-3	3	Cleavage	1004	1024	18.91
	GAAW01043583	ubiquinol-cytochrome c reductase iron-sulfur subunit	3	Cleavage	52	72	10.83
hop-miR8562a	GAAW01001653	endochitinase precursor (HCH1) gene	0	Cleavage	188	210	15.69
	GAAW01062138	G-type lectin S-receptor-like serine/threonine-protein kinase	0.5	Cleavage	1565	1584	13.4
	GAAW01062137	ATP-dependent protease	0.5	Cleavage	1693	1712	13.4
	GAAW01070087	glucan 1,3-beta-glucosidase A	0.5	Cleavage	1953	1975	10.98
	GAAW01093538	Secologanin synthase	2	Cleavage	1238	1260	13.15
	GAAW01066298	farnesyl pyrophosphate synthase	2	Cleavage	574	596	10.22
hop-miR8693	GAAW01080141	ubiquitin-protein ligase	2.5	Cleavage	252	271	15.99
	GAAW01052765	arginine N-methyltransferase	2.5	Cleavage	1325	1345	10.09
	GAAW01082240	Aspartic proteinase	2.5	Cleavage	470	489	10.36
	GAAW01057145	Subtilisin-like protease	2.5	Cleavage	97	116	6.61
	GAAW01072421	serine/threonine-protein kinase scy1	3	Cleavage	2046	2076	20.59
	GAAW01041405	GDP-fucose protein O-fucosyltransferase 1	3	Translation	425	447	13.31
	GAAW01049616	myosin-11	3	Cleavage	4460	4482	19.81
hop-miR8712	GAAW01070648	alpha/beta fold hydrolase	3	Cleavage	1356	1378	19.88
hop-miR8774	GAAW01088959	Phospholipase D delta	1.5	Cleavage	1699	1718	14.43
	GAAW01014829.	Beta-galactosidase 1	2.5	Cleavage	115	134	10.07
	GAAW01083443	pentatricopeptide repeat-containing protein	2.5	Cleavage	1159	1179	12.66
	GAAW01086639	L-ascorbate oxidase-like protein	2.5	Cleavage	171	191	12.23
	GAAW01051279	actin-related protein 2/3 complex subunit 2B	3	Cleavage	1899	1999	19.24
	GAAW01087229	cleavage and polyadenylation specificity factor subunit 6-like	3	Cleavage	2014	2034	14.84
	GAAW01077010	zinc finger CCCH domain-containing protein 31	3	Cleavage	224	243	15.88
	GAAW01056651	protein NUCLEAR FUSION DEFECTIVE 4	3	Cleavage	1568	1588	16.49
Foot Note:	The column D represent the complementarity score between hop miRNA and and their target transcript. The default cut-off threshold for target prediction is 3.0. However the lower the value, the more accurate target prediction.
