# Supplementary material for: Identification and characterization of microRNAs in Humulus lupulus using high-throughput sequencing and their response to Citrus bark cracking viroid (CBCVd) infection
Source: BMC Genomics. 2016 Nov 15;17:919. doi: 10.1186/s12864-016-3271-4 (PMC5109749; doi:10.1186/s12864-016-3271-4)
Supplement: Additional file 7: Table S5. — Putative predicted targets for the 50 novel miRNAs in hop. (XLS 41 kb) [file 12864_2016_3271_MOESM7_ESM.xls]

## Sheet: Target genes
miRNAs	Target (Accession no)	Function	Expectation	Inhibition	Target Start	Target End	Target Accessibilty (UPE)
hop-miR01	GAAW01094063	Pleiotropic drug resistance protein 1	0	Cleavage	402	424	18.8
	GAAW01061600	endochitinase precursor (HCH1)	2	Cleavage	179	201	7.73
	GAAW01052873	farnesyl pyrophosphate synthase	2	Cleavage	119	141	19.33
hop-miR02	GAAW01092737	disease resistance protein RPM1-like	2.5	Cleavage	3189	3208	20.65
	GAAW01067751	retrotransposon Belline5	2.5	Cleavage	2284	2303	7.53
hop-miR03	GAAW01037196	Glutathione S-transferase U17	0	Cleavage	77	97	18.07
	GAAW01089222	chalcone synthase (CHS_H1)	1.5	Translation	479	499	7.14
hop-miR04	GAAW01038845	endochitinase precursor (HCH1)	0	Cleavage	1	20	13.35
	GAAW01090138	neutral alpha-glucosidase C	0.5	Cleavage	3787	3809	8.22
	GAAW01055606	TRANSPARENT TESTA 12	0.5	Cleavage	1848	1870	12.37
	GAAW01044814	1 tetrahydrocannabinolic acid synthase (THCA1)	1.5	Cleavage	1946	1968	14.36
	GAAW01063462	cytochrome P450	1.5	Cleavage	2041	2062	14.16
hop-miR05	NA	NA	NA	NA	NA	NA	NA
hop-miR06	GAAW01092818	Dynamin-like protein ARC5	3	Cleavage	910	929	17.94
hop-miR07	GAAW01049645	peptidyl-prolyl cis-trans isomerase CYP38	2.5	Cleavage	1357	1377	15.74
hop-miR08	GAAW01088444	hypothetical protein	1.5	Cleavage	145	166	14.4
	GAAW01022167	endochitinase precursor (HCH1)	2	Cleavage	14	35	9.27
hop-miR09	GAAW01060300	NifU-like protein 2	1.5	Cleavage	1116	1138	8.71
	GAAW01090584	LRR receptor-like serine/threonine-protein kinase	2	Cleavage	2680	2701	13.26
	GAAW01094619	pentatricopeptide repeat-containing protein	2.5	Cleavage	2603	2625	12.06
	GAAW01048855	40S ribosomal protein S8	2.5	Cleavage	1328	1350	13.88
hop-miR10	GAAW01025012	farnesyl pyrophosphate synthase	0.5	Cleavage	138	157	11.52
	GAAW01087319	Protein YSL2 like	1	Cleavage	50	71	13.42
	GAAW01068983	endoplasmic reticulum metallopeptidase 1	1.5	Cleavage	3421	3442	10.62
	GAAW01078455	methyltransferase PMT2	2	Cleavage	3354	3375	14.25
	GAAW01087334	peptidyl-prolyl cis-trans isomerase 8	2	Cleavage	117	136	15.55
hop-miR11	GAAW01011796	valerophenone synthase	1.5	Cleavage	141	161	22.66
hop-miR12	GAAW01083112	polygalacturonase	1	Cleavage	2019	2041	5.59
	GAAW01083297	Beta-glucosidase 44	2.5	Cleavage	906	927	14.37
hop-miR13	GAAW01062136	G-type lectin S-receptor-like serine/threonine-protein kinase	1	Cleavage	1748	1770	10.74
	GAAW01062137	ATP-dependent protease La domain	1	Cleavage	1662	1684	10.74
	GAAW01013079	endochitinase precursor (HCH1)	1	Cleavage	200	222	11.99
	GAAW01092298	serine/threonine-protein kinase	1.5	Cleavage	1902	1924	11.17
	GAAW01093538	cytochrome P450 CYP72A219	1.5	Cleavage	1211	1233	13.96
	GAAW01059875	G patch domain-containing protein 11-like	1.5	Cleavage	1332	1354	10.61
	GAAW01072649	DNA polymerase I	2.5	Cleavage	2615	2637	10.79
hop-miR14	GAAW01037196	Glutathione S-transferase U17	0	Cleavage	77	97	18.07
	GAAW01090838	Serine carboxypeptidase-like 7	1.5	Cleavage	959	979	16
	GAAW01089222	chalcone synthase (CHS_H1)	1.5	Translation	479	499	7.14
	GAAW01090877	Selenium-binding protein 2	2.5	Cleavage	2143	2163	12.78
	GAAW01054589	3-oxo-Delta(4,5)-steroid 5-beta-reductase-like	2.5	Cleavage	1522	1542	18.85
hop-miR15	GAAW01079121	beta-amyrin synthase-like	2	Cleavage	66	86	12.04
	GAAW01055786	Phosphoglycerate kinase 1	2.5	Cleavage	1591	1610	19.55
	GAAW01057598	FAM10 family protein	3	Cleavage	43	65	11.28
hop-miR16	GAAW01091304	heat stress transcription factor A-3	2.5	Cleavage	2680	2701	13.89
	GAAW01058435	glutaredoxin (GRX) family protein	3	Cleavage	1496	1515	14.48
hop-miR17	GAAW01094699	hypothetical protein	2.5	Translation	778	799	15.57
hop-miR18	GAAW01074676	inositol transporter 1	1.5	Cleavage	491	510	18.39
	GAAW01083824	DENN domain-containing protein isoform 2	2.5	Cleavage	38	57	14.31
hop-miR19	GAAW01060358	embryogenesis abundant protein D-34	1.5	Cleavage	35	57	18.79
	GAAW01007589	endochitinase precursor (HCH1)	1.5	Cleavage	26	47	8.74
	GAAW01090138	neutral alpha-glucosidase C	2.5	Cleavage	3775	3797	7.32
	GAAW01062110	cytochrome P450	2.5	Cleavage	1851	1873	10.46
hop-miR20	GAAW01089222	chalcone synthase (CHS_H1)	0	Cleavage	484	505	7.08
	GAAW01037196	Glutathione S-transferase U17	1	Cleavage	82	103	17.63
	GAAW01074661	RuBisCO large subunit-binding protein subunit beta	1	Cleavage	1	21	17.11
	GAAW01065486	protein SAND	2.5	Cleavage	295	314	12.15
	GAAW01050962	phospholipase A1-IIgamma-like	3	Cleavage	260	279	17.66
hop-miR21	GAAW01055606	TRANSPARENT TESTA 12	1	Cleavage	1924	1945	16.33
	GAAW01039552	endochitinase precursor (HCH1)	1	Cleavage	10	31	11.34
	GAAW01074676	inositol transporter 1	2	Cleavage	157	178	12.2
hop-miR22	GAAW01063539	Alcohol dehydrogenase class-3	3	Cleavage	1315	1335	14.12
hop-miR23	GAAW01087689	ABC1 family protein	1.5	Cleavage	2695	2714	19.48
	GAAW01068014	CRS2-associated factor 2	2.5	Cleavage	200	222	7.22
	GAAW01069507	CDPK-related kinase 3	2.5	Cleavage	164	186	10.6
hop-miR24	GAAW01067788	farnesyl pyrophosphate synthase	2	Cleavage	554	575	16.43
	GAAW01082118	LRR receptor-like serine/threonine-protein kinase	2	Cleavage	728	749	21.047
	GAAW01075228	1-aminocyclopropane-1-carboxylate oxidase	2	Cleavage	1510	1531	18.36
	GAAW01075862	pentatricopeptide repeat-containing protein	3	Cleavage	1184	1205	18.28
hop-miR25	GAAW01092426	aarF domain-containing protein kinase	2.5	Cleavage	1512	1532	14.74
	GAAW01042323	O-glucosyltransferase rumi homolog	2.5	Cleavage	63	82	10.83
	GAAW01034311	WD repeat-containing protein 1	3	Cleavage	637	657	13.08
hop-miR26	GAAW01062550	farnesyl pyrophosphate synthase	1.5	Cleavage	4	26	18.82
hop-miR27	GAAW01091269	intracellular protein transport protein USO1	3	Cleavage	2	23	13.05
	GAAW01035433	protein NRT1/ PTR family	3	Cleavage	904	923	15.19
hop-miR28	GAAW01093034	Embryonic flower 1 (EMF1)	3	Cleavage	3553	3573	12.56
hop-miR29	GAAW01092073	golgin candidate 6-like	2.5	Cleavage	1704	1724	18.06
hop-miR30	GAAW01038845	endochitinase precursor (HCH1)	0	Cleavage	1	20	13.35
	GAAW01090138	neutral alpha-glucosidase C	0.5	Cleavage	3789	3809	8.22
	GAAW01055606	TRANSPARENT TESTA 12	0.5	Cleavage	1850	1870	12.37
	GAAW01063462	Cytochrome P450	1.5	Cleavage	2042	2062	14.16
	GAAW01044814	tetrahydrocannabinolic acid synthase (THCA1)	1.5	Cleavage	1948	1968	14.36
	GAAW01094112	Patatin group A-3	2	Cleavage	1543	1563	20.56
hop-miR31	GAAW01049490	farnesyl pyrophosphate synthase	0.5	Cleavage	73	93	21.41
	GAAW01094063	Pleiotropic drug resistance protein 1	2	Cleavage	421	441	17
hop-miR32	GAAW01048752	UDP-galactose:fucoside alpha-3-galactosyltransferase	3	Cleavage	1587	1606	16.46
	GAAW01041656	ABC transporter I family member 20	3	Cleavage	1274	1296	10.94
	GAAW01053557	Heavy metal transport/detoxification superfamily protein	3	Cleavage	1458	1477	16.15
	GAAW01079095	PIN2/TERF1-interacting telomerase inhibitor 1	3	Cleavage	570	589	16.06
hop-miR33	GAAW01086931	GLABRA2 expression modulator-like	1	Cleavage	31	53	7.82
	GAAW01082091	TMV resistance protein N	1	Cleavage	1	22	2.69
hop-miR34	GAAW01061242	60S ribosomal protein L5-like	2.5	Cleavage	723	742	14.98
	GAAW01069692	transcription termination factor family protein	3	Cleavage	1259	1279	22.47
	GAAW01092818	Dynamin-like protein ARC5	3	Cleavage	910	929	17.94
hop-miR35	GAAW01072217	Serine/threonine-protein kinase	0	Cleavage	2329	2351	13.4
	GAAW01067251	MACPF domain-containing protein NSL1	0	Cleavage	1	23	9.92
	GAAW01072219	calcium-binding protein CML21	0	Cleavage	934	956	13.4
	GAAW01067256	PHD finger protein ING1-like	0	Cleavage	1	20	12.67
	GAAW01074650	Rap guanine nucleotide exchange factor 1	2	Cleavage	2208	2228	15.15
	GAAW01087334	peptidyl-prolyl cis-trans isomerase	2.5	Cleavage	104	126	19.25
	GAAW01090710	Telomere length regulation protein TEL2 homolog	3	Cleavage	72	93	11.07
hop-miR36	GAAW01065995	chalcone synthase (CHS_H1)	1.5	Translation	4	24	10.59
	GAAW01049222	ATP sulfurylase 2	2.5	Translation	2259	2279	13.83
	GAAW01064747	Zinc/RING finger protein 3	2.5	Translation	829	849	15.35
	GAAW01091664	Urb2/Npa2 family protein	3	Translation	839	859	21.82
	GAAW01053860	Dolichyl-diphosphooligosaccharide--protein glycosyltransferase subunit 1	3	Translation	1971	1991	14.22
hop-miR37	GAAW01066298	farnesyl pyrophosphate synthase	2.5	Translation	600	620	13.01
	GAAW01038845	endochitinase precursor (HCH1)	2.5	Translation	5	24	13.35
	GAAW01055517	dual specificity protein phosphatase DSP8	3	Cleavage	1719	1738	20.32
hop-miR38	GAAW01062166	cyclin-C1-2-like	3	Cleavage	809	829	12.88
	GAAW01059722	60S ribosomal protein L36-2	3	Translation	72	92	12.5
	GAAW01084163	Histone deacetylase 15	3	Cleavage	2474	2493	16.44
hop-miR39	GAAW01043187	DNA damage-binding protein 1	2.5	Cleavage	1213	1232	14.06
	GAAW01092737	disease resistance protein RPM1-like	2.5	Cleavage	3189	3208	20.65
hop-miR40	GAAW01077739	WD repeat-containing protein 85	2.5	Cleavage	1058	1077	12.99
	GAAW01064218	cellulose synthase A catalytic subunit 4	2.5	Cleavage	173	192	22.97
	GAAW01043997	heat shock-related protein	3	Cleavage	1071	1090	20.2
hop-miR41	GAAW01074676	inositol transporter 1	2	Cleavage	71	93	22.48
	GAAW01075553	delta 12 desaturase (FAD2A)	2	Cleavage	30	52	5.41
	GAAW01082091	TMV resistance protein N	2	Cleavage	1	21	2.69
	GAAW01076868	amino acid permease 7	2.5	Cleavage	1679	1700	11.41
hop-miR42	GAAW01059291	methyltransferase PMT2	3	Cleavage	1352	1372	21.42
	GAAW01075496	Serine/arginine repetitive matrix protein 1	3	Translation	431	450	8.23
hop-miR43	GAAW01046956	salt tolerance-like protein	2.5	Cleavage	561	580	23.49
	GAAW01071536	vacuolar protein sorting-associated protein 22	3	Cleavage	1852	1871	13.31
	GAAW01070275	protein MITOFERRINLIKE 1,	3	Cleavage	413	432	14.09
hop-miR44	GAAW01057480	U3 small nucleolar RNA-interacting protein 2	2	Cleavage	976	996	13.5
	GAAW01072997	Myosin family protein with Dil domain isoform 1	2.5	Cleavage	276	295	15.12
	GAAW01075630	F-box/LRR-repeat protein 3	2.5	Cleavage	1054	1072	12.05
	GAAW01043583	ubiquinol-cytochrome c reductase iron-sulfur subunit	3	Translation	52	72	10.83
hop-miR45	GAAW01078455	methyltransferase PMT2	0	Cleavage	3198	3217	12.72
	GAAW01079175	farnesyl pyrophosphate synthase	2	Cleavage	213	234	14.15
hop-miR46	GAAW01082211	Wall-associated receptor kinase-like 14	3	Cleavage	2766	2788	16.64
	GAAW01060903	RNA-binding ASCH domain protein isoform 2	3	Cleavage	568	589	15.51
	GAAW01064153	hypothetical protein	3	Cleavage	428	447	24.05
	GAAW01065838	L-aspartate oxidase	3	Cleavage	1699	1718	20.83
hop-miR47	NA	NA	NA	NA	NA	NA	NA
hop-miR48	|GAAW01048679	G-type lectin S-receptor-like serine/threonine-protein kinase	2	Cleavage	747	767	11.64
	GAAW01083623	Tetratricopeptide repeat protein 37	2	Cleavage	1802	1821	12.71
	GAAW01056501	asparagine synthetase (AS)	2.5	Cleavage	1782	1801	14.64
	GAAW01081253	protein TIC110, chloroplastic	3	Cleavage	1574	1593	16.94
	GAAW01072084	RNA polymerase II transcription subunit 33A-like	3	Cleavage	99	118	20.09
hop-miR49	GAAW01080419	Vinorine synthase	3	Cleavage	820	841	15.24
Foot Note:	The column D represent the complementarity score between hop miRNA and and their target transcript. The default cut-off threshold for target prediction is 3.0. However the lower the value, the more accurate target prediction.
